# Supplementary material for: Digital Cognitive Biomarker for Mild Cognitive Impairments and Dementia: A Systematic Review
Source: J Clin Med. 2022 Jul 19;11(14):4191. doi: 10.3390/jcm11144191 (PMC9320101; doi:10.3390/jcm11144191)
Supplement: Supplementary file 1 [file jcm-11-04191-s001.zip]

Archive with 9 entries (9 files):
- Figure S1.jpg
- Figure S2.jpg
- Figure S3.jpg
- Table S1_demographics.pdf
- Table S2_computerized test characteristics.pdf
- Table S3_ MCI diagnosis.pdf
- Table S4_dementia diagnosis.pdf
- Table S5_CI diagnosis.pdf
- Table S6_risk assessment.pdf
